# Supplementary material for: Impact of antibiotic prophylaxis on gut microbiota in colorectal surgery: insights from an Eastern European stewardship study
Source: Front Cell Infect Microbiol. 2025 Jan 13;14:1468645. doi: 10.3389/fcimb.2024.1468645 (PMC11770057; doi:10.3389/fcimb.2024.1468645)
Supplement: Supplementary file 1 [file DataSheet1.csv]

Supplementary Table 1. Metadata for all sequenced samples.
SampleID	Run	Type	Age	Sex	Antibiotic_tr	Antibiotic_generation	Antibiotic_1	Dose_a1	Duration_a1_days	Antibiotic_2	Dose_a2	Duration_a2_days	Patient	Dx	MTS	Cancer_Location	Surgery	Prep	Origin
AA73M	1	M	48	M	NO	NA	NA	NA	NA	NA	NA	NA	AA73	Rectum	NO	Lower Rectum	Pelvic Exenteration	PEG	RO
AA73T	2	T	48	M	YES	Second	Cefuroxime	1.5g; 2D_24H	1	Metronidazole	2g; DU	1	AA73	Rectum	NO	Lower Rectum	Pelvic Exenteration	PEG	RO
AA81M	1	M	40	M	NO	NA	NA	NA	NA	NA	NA	NA	AA81	Colon	NO	Transverse Colon	Limited colectomy	PEG	RO
AA81T	1	T	40	M	YES	Second	Cefuroxime	1.5g; 2D_24H	1	Metronidazole	2g; DU	1	AA81	Colon	NO	Transverse Colon	Limited colectomy	PEG	RO
AE49M	3	M	73	F	NO	NA	NA	NA	NA	NA	NA	NA	AE49	Colon	NO	Rectosigmoid	Transabdominal Rectal Resection without ileostomy	PEG	RO
AE49T	3	T	73	F	YES	Second	Cefuroxime	1.5g; 2D_24H	1	Metronidazole	2g; DU	1	AE49	Colon	NO	Rectosigmoid	Transabdominal Rectal Resection without ileostomy	PEG	RO
AG67M	3	M	55	F	NO	NA	NA	NA	NA	NA	NA	NA	AG67	Colon	NO	NS	Colostomy	PEG	RO
AG67T	3	T	55	F	YES	Second	Cefuroxime	1.5g; 2D_24H	1	Metronidazole	2g; DU	1	AG67	Colon	NO	NS	Colostomy	PEG	RO
AI65M	2	M	55	M	NO	NA	NA	NA	NA	NA	NA	NA	AI65	Rectum	NO	NS	Abdominoperineal Excision of the anorectum	PEG	RO
AI65T	1	T	55	M	YES	Second	Cefuroxime	1.5g; 2D_24H	1	Metronidazole	2g; DU	1	AI65	Rectum	NO	NS	Abdominoperineal Excision of the anorectum	PEG	RO
AN50M	1	M	71	M	NO	NA	NA	NA	NA	NA	NA	NA	AN50	Colon	Liver	Descending (left) Colon	Hartmann	PEG	RO
AN50T	1	T	71	M	YES	Second	Cefuroxime	1.5g; 2D_24H	1	Metronidazole	2g; DU	1	AN50	Colon	Liver	Descending (left) Colon	Hartmann	PEG	RO
AO80M	1	M	41	M	NO	NA	NA	NA	NA	NA	NA	NA	AO80	Colon	NO	Descending (left) Colon	Left colectomy	PEG	RO
AO80T	1	T	41	M	YES	Second	Cefuroxime	1.5g; 1D_24H	1	Metronidazole	2g; DU	1	AO80	Colon	NO	Descending (left) Colon	Left colectomy	PEG	RO
AP54M	1	M	67	M	NO	NA	NA	NA	NA	NA	NA	NA	AP54	Colon	NO	Sigmoid	Left colectomy	PEG	RO
AP54T	1	T	67	M	YES	Second	Cefuroxime	1.5g; 2D_24H	1	Metronidazole	2g; DU	1	AP54	Colon	NO	Sigmoid	Left colectomy	PEG	RO
AT44M	1	M	77	F	NO	NA	NA	NA	NA	NA	NA	NA	AT44	Colon	NO	Ascending (right) Colon	Right colectomy	Enema	RO
AT44T	2	T	77	F	YES	Second	Cefuroxime	1.5g; 2D_24H	1	Metronidazole	2g; DU	1	AT44	Colon	NO	Ascending (right) Colon	Right colectomy	Enema	RO
BP45M	3	M	76	M	NO	NA	NA	NA	NA	NA	NA	NA	BP45	Rectum	NO	NS	Limited colectormy	PEG	RO
BP45T	3	T	76	M	YES	Second	Cefuroxime	1.5g; 2D_24H	1	Metronidazole	2g; DU	1	BP45	Rectum	NO	NS	Limited colectormy	PEG	RO
CR60M	3	M	62	M	NO	NA	NA	NA	NA	NA	NA	NA	CR60	Colon	NO	Rectosigmoid	Transabdominal Rectal Resection without ileostomy	PEG	RO
CR60T	3	T	62	M	YES	Second	Cefuroxime	1.5g; 2D_24H	1	Metronidazole	2g; DU	1	CR60	Colon	NO	Rectosigmoid	Transabdominal Rectal Resection without ileostomy	PEG	RO
CV59M	1	M	62	F	NO	NA	NA	NA	NA	NA	NA	NA	CV59	Colon	NO	Ascending (right) Colon	Right colectomy	Enema	RO
CV59T	1	T	62	F	YES	Second	Cefuroxime	1.5g; 2D_24H	1	Metronidazole	2g; DU	1	CV59	Colon	NO	Ascending (right) Colon	Right colectomy	Enema	RO
DP52M	2	M	69	M	NO	NA	NA	NA	NA	NA	NA	NA	DP52	Rectum	Liver	NS	Transabdominal Rectal Resection without ileostomy	PEG	RO
DP52T	2	T	69	M	YES	Second	Cefuroxime	1.5g; 2D_24H	1	Metronidazole	2g; DU	1	DP52	Rectum	Liver	NS	Transabdominal Rectal Resection without ileostomy	PEG	RO
HM51M	4	M	70	F	NO	NA	NA	NA	NA	NA	NA	NA	HM51	Colon	NO	Sigmoid	Colostomy	PEG	RO
HM51T	4	T	70	F	YES	Second	Cefuroxime	1.5g; 2D_24H	1	Metronidazole	2g; DU	1	HM51	Colon	NO	Sigmoid	Colostomy	PEG	RO
IE53M	4	M	68	M	NO	NA	NA	NA	NA	NA	NA	NA	IE53	Colon	NO	Ascending (right) Colon	Right colectomy	PEG	RO
IE53T	4	T	68	M	YES	Second	Cefuroxime	1.5g; 2D_24H	1	Metronidazole	2g; DU	1	IE53	Colon	NO	Ascending (right) Colon	Right colectomy	PEG	RO
IM38M	2	M	83	M	NO	NA	NA	NA	NA	NA	NA	NA	IM38	Colon	NO	Ascending (right) Colon	Right colectomy	PEG	RO
IM38T	1	T	83	M	YES	Second	Cefuroxime	1.5g; 2D_24H	1	Metronidazole	2g; DU	1	IM38	Colon	NO	Ascending (right) Colon	Right colectomy	PEG	RO
IR59M	4	M	62	M	NO	NA	NA	NA	NA	NA	NA	NA	IR59	Colon	NO	Sigmoid	Limited colectomy	PEG	RO
IR59T	4	T	62	M	YES	Second	Cefuroxime	1.5g; DU	1	Metronidazole	2g; DU	1	IR59	Colon	NO	Sigmoid	Limited colectomy	PEG	RO
JV50M	2	M	71	M	NO	NA	NA	NA	NA	NA	NA	NA	JV50	Rectum	NO	Lower Rectum	Transabdominal Rectal Resection without ileostomy	PEG	RO
JV50T	1	T	71	M	YES	Second	Cefuroxime	1.5g; DU	1	Metronidazole	2g; DU	1	JV50	Rectum	NO	Lower Rectum	Transabdominal Rectal Resection without ileostomy	PEG	RO
MM44M	2	M	77	M	NO	NA	NA	NA	NA	NA	NA	NA	MM44	Colon	NO	Ascending (right) Colon	Right colectomy	PEG	RO
MM44T	1	T	77	M	YES	Second	Cefuroxime	1.5g; 2D_24H	1	Metronidazole	2g; DU	1	MM44	Colon	NO	Ascending (right) Colon	Right colectomy	PEG	RO
MM51M	1	M	70	F	NO	NA	NA	NA	NA	NA	NA	NA	MM51	Colon	NO	Ascending (right) Colon	Right colectomy	PEG	RO
MM51T	1	T	70	F	YES	Second	Cefuroxime	1.5g; 2D_24H	1	Metronidazole	2g; DU	1	MM51	Colon	NO	Ascending (right) Colon	Right colectomy	PEG	RO
NC48M	4	M	74	M	NO	NA	NA	NA	NA	NA	NA	NA	NC48	Rectum	NO	NS	Abdominoperineal Excision of the anorectum	PEG	RO
NC48T	4	T	74	M	YES	Second	Cefuroxime	1.5g; 2D_24H	1	Metronidazole	2g; DU	1	NC48	Rectum	NO	NS	Abdominoperineal Excision of the anorectum	PEG	RO
PD68M	4	M	53	M	NO	NA	NA	NA	NA	NA	NA	NA	PD68	Colon	NO	Ascending (right) Colon	Right colectomy	PEG	RO
PD68T	4	T	53	M	YES	Second	Cefuroxime	1.5g; DU	1	Metronidazole	2g; DU	1	PD68	Colon	NO	Ascending (right) Colon	Right colectomy	PEG	RO
PI62M	1	M	59	M	NO	NA	NA	NA	NA	NA	NA	NA	PI62	Rectum	NO	Upper Rectum	Transabdominal Rectal Resection without ileostomy	PEG	RO
PI62T	1	T	59	M	YES	Second	Cefuroxime	1.5g; DU	1	Metronidazole	2g; DU	1	PI62	Rectum	NO	Upper Rectum	Transabdominal Rectal Resection without ileostomy	PEG	RO
PN56M	3	M	65	M	NO	NA	NA	NA	NA	NA	NA	NA	PN56	Rectum	NO	Lower Rectum	Abdominoperineal Excision of the anorectum	PEG	RO
PN56T	3	T	65	M	YES	Second	Cefuroxime	1.5g; 2D_24H	1	Metronidazole	2g; DU	1	PN56	Rectum	NO	Lower Rectum	Abdominoperineal Excision of the anorectum	PEG	RO
RA91M	1	M	30	F	NO	NA	NA	NA	NA	NA	NA	NA	RA91	Colon	Liver	NS	Liver Resection	Enema	RO
RA91T	2	T	30	F	YES	Second	Cefuroxime	1.5g; 2D_24H	1	Metronidazole	2g; DU	1	RA91	Colon	Liver	NS	Liver Resection	Enema	RO
RI37M	2	M	84	M	NO	NA	NA	NA	NA	NA	NA	NA	RI37	Rectum	NO	NS	Colostomy	PEG	RO
RI37T	1	T	84	M	YES	Second	Cefuroxime	1.5g; 2D_24H	1	Metronidazole	2g; DU	1	RI37	Rectum	NO	NS	Colostomy	PEG	RO
SA58M	2	M	63	F	NO	NA	NA	NA	NA	NA	NA	NA	SA58	Colon	NO	NS	Colostomy	PEG	RO
SA58T	2	T	63	F	YES	Second	Cefuroxime	1.5g; 2D_24H	1	Metronidazole	2g; DU	1	SA58	Colon	NO	NS	Colostomy	PEG	RO
SE46M	3	M	76	F	NO	NA	NA	NA	NA	NA	NA	NA	SE46	Rectum	NO	NS	Abdominoperineal Excision of the anorectum	Enema	RO
SE46T	3	T	76	F	YES	Second	Cefuroxime	1.5g; 2D_24H	1	Metronidazole	2g; DU	1	SE46	Rectum	NO	NS	Abdominoperineal Excision of the anorectum	Enema	RO
SE64M	2	M	57	F	NO	NA	NA	NA	NA	NA	NA	NA	SE64	Colon	NO	Sigmoid	Left colectomy	PEG	RO
SE64T	2	T	57	F	YES	Second	Cefuroxime	1.5g; 2D_24H	1	Metronidazole	2g; DU	1	SE64	Colon	NO	Sigmoid	Left colectomy	PEG	RO
SG81M	2	M	40	F	NO	NA	NA	NA	NA	NA	NA	NA	SG81	Rectum	Liver	NS	Liver Resection	Enema	RO
SG81T	2	T	40	F	YES	Second	Cefuroxime	1.5g; 2D_24H	1	Metronidazole	2g; DU	1	SG81	Rectum	Liver	NS	Liver Resection	Enema	RO
SI57M	3	M	64	M	NO	NA	NA	NA	NA	NA	NA	NA	SI57	Rectum	NO	Lower Rectum	Abdominoperineal Excision of the anorectum	PEG	RO
SI57T	3	T	64	M	YES	Second	Cefuroxime	1.5g; 2D_24H	1	Metronidazole	2g; DU	1	SI57	Rectum	NO	Lower Rectum	Abdominoperineal Excision of the anorectum	PEG	RO
SO52M	2	M	69	F	NO	NA	NA	NA	NA	NA	NA	NA	SO52	Rectum	NO	NS	Transabdominal Rectal Resection without ileostomy	Both	RO
SO52T	1	T	69	F	YES	Second	Cefuroxime	1.5g; DU	1	Metronidazole	2g; DU	1	SO52	Rectum	NO	NS	Transabdominal Rectal Resection without ileostomy	Both	RO
SS78M	1	M	41	F	NO	NA	NA	NA	NA	NA	NA	NA	SS78	Colon	NO	Sigmoid	Limited colectomy	PEG	RO
SS78T	1	T	41	F	YES	Second	Cefuroxime	1.5g; 2D_24H	1	Metronidazole	2g; DU	1	SS78	Colon	NO	Sigmoid	Limited colectomy	PEG	RO
TG58M	1	M	63	M	NO	NA	NA	NA	NA	NA	NA	NA	TG58	Rectum	NO	NS	Colostomy	PEG	RO
TG58T	2	T	63	M	YES	Second	Cefuroxime	1.5g; 2D_24H	1	Metronidazole	2g; DU	1	TG58	Rectum	NO	NS	Colostomy	PEG	RO
TV46M	3	M	75	M	NO	NA	NA	NA	NA	NA	NA	NA	TV46	Rectum	NO	NS	Transabdominal Rectal Resection without ileostomy	PEG	RO
TV46T	3	T	75	M	YES	Second	Cefuroxime	1.5g; 2D_24H	1	Metronidazole	2g; DU	1	TV46	Rectum	NO	NS	Transabdominal Rectal Resection without ileostomy	PEG	RO
PG50M	1	M	70	M	NO	NA	NA	NA	NA	NA	NA	NA	PG50	Rectum	NO	Lower Rectum	Abdominoperineal Excision of the anorectum	PEG	RO
PG50T	2	T	70	M	YES	Second	Cefuroxime	1.5g; 2D_24H	1	Metronidazole	2g; DU	1	PG50	Rectum	NO	Lower Rectum	Abdominoperineal Excision of the anorectum	PEG	RO
CAA54M	5	M	67	M	NO	NA	NA	NA	NA	NA	NA	NA	CAA54	Colon	NO	Sigmoid	RS	Both	MD
CAA54T	5	T	67	M	YES	Third	Cefotaxime	1g; 2D_24H	7	Metronidazole	0.5g; 2D_24H	1	CAA54	Colon	NO	Sigmoid	RS	Both	MD
CAN58M	5	M	62	F	NO	First	NA	NA	NA	NA	NA	NA	CAN58	Colon	NO	Sigmoid	Reconstructive	Both	MD
CAN58T	5	T	62	F	YES	First	Cefazolin	1g; 2D_24H	8	Metronidazole	0.5g; 2D_24H	5	CAN58	Colon	NO	Sigmoid	Reconstructive	Both	MD
CAZ53M	5	M	63	F	NO	NA	NA	NA	NA	NA	NA	NA	CAZ53	Colon	NO	Sigmoid	RS	Both	MD
CAZ53T	5	T	63	F	YES	Third+Sulbactam	Cefoperazone+Sulbactam	1g; 2D_24H	7	Metronidazole	0.5g; 2D_24H	4	CAZ53	Colon	NO	Sigmoid	RS	Both	MD
CBE48M	5	M	73	F	NO	NA	NA	NA	NA	NA	NA	NA	CBE48	Colon	NO	Ascending (right) Colon	HCED	Enema	MD
CBE48T	5	T	73	F	YES	Third+Sulbactam	Cefoperazone+Sulbactam	1g; 2D_24H	7	Metronidazole	0.5g; 2D_24H	5	CBE48	Colon	NO	Ascending (right) Colon	HCED	Enema	MD
CBN54M	5	M	67	F	NO	NA	NA	NA	NA	NA	NA	NA	CBN54	Colon	NO	Ascending (right) Colon	HCED	Enema	MD
CBN54T	5	T	67	F	YES	Third+Sulbactam	Cefoperazone+Sulbactam	1g; 2D_24H	5	Metronidazole	0.5g; 2D_24H	9	CBN54	Colon	NO	Ascending (right) Colon	HCED	Enema	MD
CBP62M	5	M	59	M	NO	NA	NA	NA	NA	NA	NA	NA	CBP62	Colon	NO	Sigmoid	RS	Both	MD
CBP62T	5	T	59	M	YES	Third+Sulbactam	Cefoperazone+Sulbactam	1g; 2D_24H	8	Metronidazole	0.5g; 2D_24H	6	CBP62	Colon	NO	Sigmoid	RS	Both	MD
CBV56M	5	M	64	F	NO	NA	NA	NA	NA	NA	NA	NA	CBV56	Colon	NO	Sigmoid	RS	Both	MD
CBV56T	5	T	64	F	YES	Third+Sulbactam	Cefoperazone+Sulbactam	1g; 2D_24H	7	Metronidazole	0.5g; 2D_24H	4	CBV56	Colon	NO	Sigmoid	RS	Both	MD
CBZ53M	5	M	68	F	NO	NA	NA	NA	NA	NA	NA	NA	CBZ53	Colon	NO	Hepatic Flexure	HCED	Enema	MD
CBZ53T	5	T	68	F	YES	Third	Ceftriaxone	1g; 2D_24H	6	Metronidazole	0.5g; 2D_24H	6	CBZ53	Colon	NO	Hepatic Flexure	HCED	Enema	MD
CCA52M	5	M	68	M	NO	NA	NA	NA	NA	NA	NA	NA	CCA52	Rectum	NO	NS	Colostomy	Both	MD
CCA52T	5	T	68	M	YES	First	Cefazolin	1g; 3D_24H	5	Metronidazole	0.5g; 2D_24H	1	CCA52	Rectum	NO	NS	Colostomy	Both	MD
CCA59M	5	M	63	F	NO	NA	NA	NA	NA	NA	NA	NA	CCA59	Colon	NO	Sigmoid	RS	Both	MD
CCA59T	5	T	63	F	YES	First	Cefazolin	1g; 2D_24H	6	NO	NA	NA	CCA59	Colon	NO	Sigmoid	RS	Both	MD
CCE47M	5	M	74	F	NO	NA	NA	NA	NA	NA	NA	NA	CCE47	Colon	NO	Ascending (right) Colon	HCED	Enema	MD
CCE47T	5	T	74	F	YES	Third+Sulbactam	Cefoperazone+Sulbactam	1g; 2D_24H	7	NO	NA	NA	CCE47	Colon	NO	Ascending (right) Colon	HCED	Enema	MD
CCE62M	5	M	59	F	NO	NA	NA	NA	NA	NA	NA	NA	CCE62	Rectum	NO	NS	RAR	Both	MD
CCE62T	5	T	59	F	YES	Third	Cefotaxime	1g; 2D_24H	5	Metronidazole	0.5g; 2D_24H	6	CCE62	Rectum	NO	NS	RAR	Both	MD
CCF57M	5	M	64	F	NO	NA	NA	NA	NA	NA	NA	NA	CCF57	Rectum	NO	NS	RAR	Both	MD
CCF57T	5	T	64	F	YES	Third	Cefotaxime	1g; 2D_24H	9	Metronidazole	0.5g; 2D_24H	6	CCF57	Rectum	NO	NS	RAR	Both	MD
CCI62M	5	M	59	M	NO	NA	NA	NA	NA	NA	NA	NA	CCI62	Colon	NO	Transverse Colon	Colostomy	NO	MD
CCI62T	5	T	59	M	YES	First	Cefazolin	1g; 3D_24H	5	Metronidazole	0.5g; 2D_24H	5	CCI62	Colon	NO	Transverse Colon	Colostomy	NO	MD
CCI66M	5	M	55	M	NO	NA	NA	NA	NA	NA	NA	NA	CCI66	Colon	NO	Ascending (right) Colon	HCED	Enema	MD
CCI66T	5	T	55	M	YES	Third+Sulbactam	Cefoperazone+Sulbactam	1g; 2D_24H	6	Metronidazole	0.5g; 2D_24H	6	CCI66	Colon	NO	Ascending (right) Colon	HCED	Enema	MD
CCL65M	5	M	56	F	NO	NA	NA	NA	NA	NA	NA	NA	CCL65	Rectum	NO	NS	Excision	Both	MD
CCL65T	5	T	56	F	YES	Third+Sulbactam	Cefoperazone+Sulbactam	1g; 5D_24H	7	Metronidazole	0.5g; 2D_24H	5	CCL65	Rectum	NO	NS	Excision	Both	MD
CCN38M	5	M	82	M	NO	NA	NA	NA	NA	NA	NA	NA	CCN38	Colon	NO	Hepatic Flexure	HCED	Enema	MD
CCN38T	5	T	82	M	YES	Third+Sulbactam	Cefoperazone+Sulbactam	1g; 2D_24H	7	Metronidazole	0.5g; 2D_24H	7	CCN38	Colon	NO	Hepatic Flexure	HCED	Enema	MD
CDG61M	5	M	60	M	NO	NA	NA	NA	NA	NA	NA	NA	CDG61	Rectum	NO	NS	EAPR	Both	MD
CDG61T	5	T	60	M	YES	Third+Sulbactam	Cefoperazone+Sulbactam	1g; 2D_24H	4	Metronidazole	0.5g; 2D_24H	4	CDG61	Rectum	NO	NS	EAPR	Both	MD
CDP49M	5	M	73	M	NO	NA	NA	NA	NA	NA	NA	NA	CDP49	Rectum	NO	NS	EAPR	Both	MD
CDP49T	5	T	73	M	YES	Third	Ceftriaxone	1g; 2D_24H	3	NO	NA	NA	CDP49	Rectum	NO	NS	EAPR	Both	MD
CDV51M	5	M	70	M	NO	NA	NA	NA	NA	NA	NA	NA	CDV51	Rectum	NO	NS	EAPR	Both	MD
CDV51T	5	T	70	M	YES	First	Cefazolin	1g; 2D_24H	6	Metronidazole	0.5g; 2D_24H	5	CDV51	Rectum	NO	NS	EAPR	Both	MD
CGG66M	5	M	55	M	NO	NA	NA	NA	NA	NA	NA	NA	CGG66	Rectum	NO	NS	Reconstructive	Both	MD
CGG66T	5	T	55	M	YES	Third+Sulbactam	Cefoperazone+Sulbactam	1g; 2D_24H	7	Metronidazole	0.5g; 2D_24H	4	CGG66	Rectum	NO	NS	Reconstructive	Both	MD
CGM47M	5	M	74	M	NO	NA	NA	NA	NA	NA	NA	NA	CGM47	Rectum	NO	NS	RAR	Both	MD
CGM47T	5	T	74	M	YES	First	Cefazolin	1g; 2D_24H	6	Metronidazole	0.5g; 2D_24H	4	CGM47	Rectum	NO	NS	RAR	Both	MD
CGV56M	5	M	65	F	NO	NA	NA	NA	NA	NA	NA	NA	CGV56	Rectum	NO	NS	EAPR	Both	MD
CGV56T	5	T	65	F	YES	Third+Sulbactam	Cefoperazone+Sulbactam	1g; 2D_24H	8	Metronidazole	0.5g; 2D_24H	4	CGV56	Rectum	NO	NS	EAPR	Both	MD
CIV55M	5	M	66	F	NO	NA	NA	NA	NA	NA	NA	NA	CIV55	Colon	NO	Descending (left) Colon	HCES	Enema	MD
CIV55T	5	T	66	F	YES	Third+Sulbactam	Cefoperazone+Sulbactam	1g; 2D_24H	7	Metronidazole	0.5g; 2D_24H	5	CIV55	Colon	NO	Descending (left) Colon	HCES	Enema	MD
CJC57M	5	M	64	M	NO	NA	NA	NA	NA	NA	NA	NA	CJC57	Colon	NO	Hepatic Flexure	HCED	Enema	MD
CJC57T	5	T	64	M	YES	Third+Sulbactam	Cefoperazone+Sulbactam	1g; 2D_24H	7	Metronidazole	0.5g; 2D_24H	1	CJC57	Colon	NO	Hepatic Flexure	HCED	Enema	MD
CMA50M	5	M	71	M	NO	NA	NA	NA	NA	NA	NA	NA	CMA50	Colon	NO	Descending (left) Colon	Colostomy	Both	MD
CMA50T	5	T	71	M	YES	Third+Sulbactam	Cefoperazone+Sulbactam	1g; 2D_24H	7	Metronidazole	0.5g; 2D_24H	4	CMA50	Colon	NO	Descending (left) Colon	Colostomy	Both	MD
CME53M	5	M	68	F	NO	NA	NA	NA	NA	NA	NA	NA	CME53	Rectum	NO	NS	Colostomy	Both	MD
CME53T	5	T	68	F	YES	First	Cefazolin	1g; 3D_24H	5	Metronidazole	0.5g; 2D_24H	5	CME53	Rectum	NO	NS	Colostomy	Both	MD
CMM53M	5	M	69	F	NO	NA	NA	NA	NA	NA	NA	NA	CMM53	Colon	NO	Cecum	Laparotomy	NO	MD
CMM53T	5	T	69	F	YES	Third	Cefotaxime	1g; 2D_24H	5	Metronidazole	0.5g; 2D_24H	1	CMM53	Colon	NO	Cecum	Laparotomy	NO	MD
CMM64M	5	M	57	F	NO	NA	NA	NA	NA	NA	NA	NA	CMM64	Rectum	NO	NS	RAR	Both	MD
CMM64T	5	T	57	F	YES	Third+Sulbactam	Cefoperazone+Sulbactam	1g; 2D_24H	3	Metronidazole	0.5g; 2D_24H	3	CMM64	Rectum	NO	NS	RAR	Both	MD
CPA56M	5	M	66	F	NO	NA	NA	NA	NA	NA	NA	NA	CPA56	Colon	NO	Sigmoid	RS	Both	MD
CPA56T	5	T	66	F	YES	Third	Ceftriaxone	1g; 2D_24H	6	Metronidazole	0.5g; 2D_24H	2	CPA56	Colon	NO	Sigmoid	RS	Both	MD
CPE51M	5	M	70	F	NO	NA	NA	NA	NA	NA	NA	NA	CPE51	Colon	NO	Sigmoid	RS	Both	MD
CPE51T	5	T	70	F	YES	First	Cefazolin	1g; 2D_24H	5	Metronidazole	0.5g; 2D_24H	5	CPE51	Colon	NO	Sigmoid	RS	Both	MD
CPI48M	5	M	73	M	NO	NA	NA	NA	NA	NA	NA	NA	CPI48	Colon	NO	Ascending (right) Colon	HCED	Enema	MD
CPI48T	5	T	73	M	YES	Third+Sulbactam	Cefoperazone+Sulbactam	1g; 2D_24H	7	Metronidazole	0.5g; 2D_24H	1	CPI48	Colon	NO	Ascending (right) Colon	HCED	Enema	MD
CPN60M	5	M	61	F	NO	NA	NA	NA	NA	NA	NA	NA	CPN60	Colon	NO	Sigmoid	RS	Both	MD
CPN60T	5	T	61	F	YES	Third+Sulbactam	Cefoperazone+Sulbactam	1g; 2D_24H	7	Metronidazole	0.5g; 2D_24H	5	CPN60	Colon	NO	Sigmoid	RS	Both	MD
CPV46M	5	M	75	F	NO	NA	NA	NA	NA	NA	NA	NA	CPV46	Colon	NO	Rectosigmoid	Colostomy	Both	MD
CPV46T	5	T	75	F	YES	Third+Sulbactam	Cefoperazone+Sulbactam	1g; 2D_24H	6	Metronidazole	0.5g; 2D_24H	3	CPV46	Colon	NO	Rectosigmoid	Colostomy	Both	MD
CRP62M	5	M	59	M	NO	NA	NA	NA	NA	NA	NA	NA	CRP62	Colon	NO	Transverse Colon	HCED	Enema	MD
CRP62T	5	T	59	M	YES	First	Cefazolin	1g; 2D_24H	6	Metronidazole	0.5g; 2D_24H	4	CRP62	Colon	NO	Transverse Colon	HCED	Enema	MD
CRV60M	5	M	61	M	NO	NA	NA	NA	NA	NA	NA	NA	CRV60	Rectum	NO	NS	RAR	Both	MD
CRV60T	5	T	61	M	YES	Third	Cefotaxime	1g; 2D_24H	6	Metronidazole	0.5g; 2D_24H	4	CRV60	Rectum	NO	NS	RAR	Both	MD
CSI54M	5	M	67	M	NO	NA	NA	NA	NA	NA	NA	NA	CSI54	Rectum	NO	NS	Colostomy	Both	MD
CSI54T	5	T	67	M	YES	First	Cefazolin	1g; 2D_24H	6	NO	NA	NA	CSI54	Rectum	NO	NS	Colostomy	Both	MD
CSR51M	5	M	69	F	NO	NA	NA	NA	NA	NA	NA	NA	CSR51	Colon	NO	Sigmoid	RS	Both	MD
CSR51T	5	T	69	F	YES	Third+Sulbactam	Cefoperazone+Sulbactam	1g; 2D_24H	8	Metronidazole	0.5g; 2D_24H	5	CSR51	Colon	NO	Sigmoid	RS	Both	MD
CSS87M	5	M	34	F	NO	NA	NA	NA	NA	NA	NA	NA	CSS87	Rectum	NO	NS	Colostomy	Both	MD
CSS87T	5	T	34	F	YES	Third+Sulbactam	Cefoperazone+Sulbactam	1g; 2D_24H	4	NO	NA	NA	CSS87	Rectum	NO	NS	Colostomy	Both	MD
CST51M	5	M	70	M	NO	NA	NA	NA	NA	NA	NA	NA	CST51	Rectum	NO	NS	EAPR	Both	MD
CST51T	5	T	70	M	YES	Third	Ceftriaxone	1g; 2D_24H	7	Metronidazole	0.5g; 2D_24H	6	CST51	Rectum	NO	NS	EAPR	Both	MD
CSV50M	5	M	72	M	NO	NA	NA	NA	NA	NA	NA	NA	CSV50	Rectum	NO	NS	Reconstructive	Both	MD
CSV50T	5	T	72	M	YES	Third	Cefotaxime	1g; 2D_24H	5	Metronidazole	0.5g; 2D_24H	5	CSV50	Rectum	NO	NS	Reconstructive	Both	MD
CTV51M	5	M	70	M	NO	NA	NA	NA	NA	NA	NA	NA	CTV51	Rectum	NO	NS	RAR	NO	MD
CTV51T	5	T	70	M	YES	First	Cefazolin	1g; 2D_24H	6	Metronidazole	0.5g; 2D_24H	4	CTV51	Rectum	NO	NS	RAR	NO	MD
CUG53M	5	M	68	M	NO	NA	NA	NA	NA	NA	NA	NA	CUG53	Colon	NO	Ascending (right) Colon	HCED	Enema	MD
CUG53T	5	T	68	M	YES	Third+Sulbactam	Cefoperazone+Sulbactam	1g; 2D_24H	6	Metronidazole	0.5g; 2D_24H	1	CUG53	Colon	NO	Ascending (right) Colon	HCED	Enema	MD
CVE66M	5	M	55	F	NO	NA	NA	NA	NA	NA	NA	NA	CVE66	Colon	NO	Sigmoid	RS	Both	MD
CVE66T	5	T	55	F	YES	Third+Sulbactam	Cefoperazone+Sulbactam	1g; 2D_24H	12	Metronidazole	0.5g; 2D_24H	4	CVE66	Colon	NO	Sigmoid	RS	Both	MD
CVM52M	5	M	69	F	NO	NA	NA	NA	NA	NA	NA	NA	CVM52	Colon	NO	Hepatic Flexure	HCED	Enema	MD
CVM52T	5	T	69	F	YES	Third+Sulbactam	Cefoperazone+Sulbactam	1g; 2D_24H	5	Metronidazole	0.5g; 2D_24H	5	CVM52	Colon	NO	Hepatic Flexure	HCED	Enema	MD
CVN57M	5	M	64	M	NO	NA	NA	NA	NA	NA	NA	NA	CVN57	Colon	NO	Ascending (right) Colon	HCED	Enema	MD
CVN57T	5	T	64	M	YES	First	Cefazolin	1g; 2D_24H	5	Metronidazole	0.5g; 2D_24H	4	CVN57	Colon	NO	Ascending (right) Colon	HCED	Enema	MD
CVO56M	5	M	65	F	NO	NA	NA	NA	NA	NA	NA	NA	CVO56	Colon	NO	Sigmoid	RAR	Both	MD
CVO56T	5	T	65	F	YES	First	Cefazolin	1g; 2D_24H	4	Metronidazole	0.5g; 2D_24H	1	CVO56	Colon	NO	Sigmoid	RAR	Both	MD
CVV51M	5	M	71	M	NO	NA	NA	NA	NA	NA	NA	NA	CVV51	Rectum	NO	NS	RAR	NO	MD
CVV51T	5	T	71	M	YES	Third+Sulbactam	Cefoperazone+Sulbactam	1g; 2D_24H	5	Metronidazole	0.5g; 2D_24H	4	CVV51	Rectum	NO	NS	RAR	NO	MD
CZA57M	5	M	63	F	NO	NA	NA	NA	NA	NA	NA	NA	CZA57	Colon	NO	Sigmoid	Reconstructive	Both	MD
CZA57T	5	T	63	F	YES	Third+Sulbactam	Cefoperazone+Sulbactam	1g; 2D_24H	8	Metronidazole	0.5g; 2D_24H	5	CZA57	Colon	NO	Sigmoid	Reconstructive	Both	MD
CZV50M	5	M	72	M	NO	NA	NA	NA	NA	NA	NA	NA	CZV50	Colon	NO	Cecum	Laparotomy	Enema	MD
CZV50T	5	T	72	M	YES	Third	Ceftriaxone	1g; 2D_24H	4	NO	NA	NA	CZV50	Colon	NO	Cecum	Laparotomy	Enema	MD
CN1_1	1	Neg	NA	NA	NA	NA	NA	NA	NA	NA	NA	NA	CN1	NA	NA	NA	NA	NA	NA
CN2_1	1	Neg	NA	NA	NA	NA	NA	NA	NA	NA	NA	NA	CN2	NA	NA	NA	NA	NA	NA
CN3_1	1	Neg	NA	NA	NA	NA	NA	NA	NA	NA	NA	NA	CN3	NA	NA	NA	NA	NA	NA
CN1_2	2	Neg	NA	NA	NA	NA	NA	NA	NA	NA	NA	NA	CN1	NA	NA	NA	NA	NA	NA
CN2_2	2	Neg	NA	NA	NA	NA	NA	NA	NA	NA	NA	NA	CN2	NA	NA	NA	NA	NA	NA
CN3_2	2	Neg	NA	NA	NA	NA	NA	NA	NA	NA	NA	NA	CN3	NA	NA	NA	NA	NA	NA
CP28_2	2	Poz	NA	NA	NA	NA	NA	NA	NA	NA	NA	NA	CP28	NA	NA	NA	NA	NA	NA
CN1_3	3	Neg	NA	NA	NA	NA	NA	NA	NA	NA	NA	NA	CN1	NA	NA	NA	NA	NA	NA
CN2_3	3	Neg	NA	NA	NA	NA	NA	NA	NA	NA	NA	NA	CN2	NA	NA	NA	NA	NA	NA
CN3_3	3	Neg	NA	NA	NA	NA	NA	NA	NA	NA	NA	NA	CN3	NA	NA	NA	NA	NA	NA
CP1_3	3	Poz	NA	NA	NA	NA	NA	NA	NA	NA	NA	NA	CP1	NA	NA	NA	NA	NA	NA
CP2_3	3	Poz	NA	NA	NA	NA	NA	NA	NA	NA	NA	NA	CP2	NA	NA	NA	NA	NA	NA
CP27_3	3	Poz	NA	NA	NA	NA	NA	NA	NA	NA	NA	NA	CP27	NA	NA	NA	NA	NA	NA
CP28_3	3	Poz	NA	NA	NA	NA	NA	NA	NA	NA	NA	NA	CP28	NA	NA	NA	NA	NA	NA
CN1_4	4	Neg	NA	NA	NA	NA	NA	NA	NA	NA	NA	NA	CN1	NA	NA	NA	NA	NA	NA
CN2_4	4	Neg	NA	NA	NA	NA	NA	NA	NA	NA	NA	NA	CN2	NA	NA	NA	NA	NA	NA
CN3_4	4	Neg	NA	NA	NA	NA	NA	NA	NA	NA	NA	NA	CN3	NA	NA	NA	NA	NA	NA
CP1_4	4	Poz	NA	NA	NA	NA	NA	NA	NA	NA	NA	NA	CP1	NA	NA	NA	NA	NA	NA
CP2_4	4	Poz	NA	NA	NA	NA	NA	NA	NA	NA	NA	NA	CP2	NA	NA	NA	NA	NA	NA
CP27_4	4	Poz	NA	NA	NA	NA	NA	NA	NA	NA	NA	NA	CP27	NA	NA	NA	NA	NA	NA
CP28_4	4	Poz	NA	NA	NA	NA	NA	NA	NA	NA	NA	NA	CP28	NA	NA	NA	NA	NA	NA
CN1_5	5	Neg	NA	NA	NA	NA	NA	NA	NA	NA	NA	NA	CN1	NA	NA	NA	NA	NA	NA
CN2_5	5	Neg	NA	NA	NA	NA	NA	NA	NA	NA	NA	NA	CN2	NA	NA	NA	NA	NA	NA
CN3_5	5	Neg	NA	NA	NA	NA	NA	NA	NA	NA	NA	NA	CN3	NA	NA	NA	NA	NA	NA
CP1_5	5	Poz	NA	NA	NA	NA	NA	NA	NA	NA	NA	NA	CP1	NA	NA	NA	NA	NA	NA
CP2_5	5	Poz	NA	NA	NA	NA	NA	NA	NA	NA	NA	NA	CP2	NA	NA	NA	NA	NA	NA
CP27_5	5	Poz	NA	NA	NA	NA	NA	NA	NA	NA	NA	NA	CP27	NA	NA	NA	NA	NA	NA
